# Supplementary material for: Design and development of an e-learning patient education program for self-management support in patients with rheumatoid arthritis
Source: PEC Innov. 2021 Oct 31;1:100004. doi: 10.1016/j.pecinn.2021.100004 (PMC10194095; doi:10.1016/j.pecinn.2021.100004)
Supplement: Supplementary file 2 — Supplementary material 2 [file mmc2.zip]

Archive with 1 entries (1 files):
- Appendix D.tif
